# Supplementary material for: Dopaminergic Projections from the Hypothalamic A11 Nucleus to the Spinal Trigeminal Nucleus Are Involved in Bidirectional Migraine Modulation
Source: Int J Mol Sci. 2023 Nov 28;24(23):16876. doi: 10.3390/ijms242316876 (PMC10706593; doi:10.3390/ijms242316876)
Supplement: Supplementary file 1 [file ijms-24-16876-s001.zip]

Archive with 1 entries (1 files):
- ijms-2672900-supplementary.pdf
